# Supplementary material for: Characteristics and Clinical Outcomes of BRCA Germline Mutation Carriers with Advanced Breast Cancer Treated with PARP (Poly ADP-Ribose Polymerase) Inhibitors: A Single-Institution Experience
Source: Cancers (Basel). 2026 Apr 16;18(8):1258. doi: 10.3390/cancers18081258 (PMC13114508; doi:10.3390/cancers18081258)
Supplement: Supplementary file 1 [file cancers-18-01258-s001.zip]

Archive with 1 entries (1 files):
- cancers-4212392-supplementary.pdf
